# Supplementary material for: Mapping the Apps: Ethical and Legal Issues with Crowdsourced Smartphone Data using mHealth Applications
Source: Asian Bioeth Rev. 2024 Jun 18;16(3):437–70. doi: 10.1007/s41649-024-00296-3 (PMC11250705; doi:10.1007/s41649-024-00296-3)
Supplement: Supplementary file 1 — (XLSX 101 kb) [file 41649_2024_296_MOESM1_ESM.xlsx]

## Sheet: Sheet3
Column1	Safeguards (for shared data)	Ambiguous language surrounding data sharing?	Explicit consent to research? (Opt in)	Mention genetic data?	Data may be used in research	Safeguards (in general)	Opt out?	Algorithm/AI mentions in App Description	Algorithm in Privacy Policy	Research	Data Sharing	Privacy/Confidentiality	Commercialization	Return of Findings
23andMe - DNA Testing	We implement procedures and maintain contractual terms with each service provider and contractor to protect the confidentiality and security of your Personal Information.	"your de-identified genetic information and/or self-reported information may be used for research." Unclear how genetic information can be de-identified. Further, they state elsewhere that the research is on an opt in basis, so it is ambiguous whether the information may still be used without this.	Yes	Yes	Yes	Yes	N/A	Yes: The 23andMe Ancestry Composition algorithm combines information about these patterns with the unique set of DNA alleles in your genome to estimate your genetic ancestry. Our Ancestry Composition algorithm handles the challenge of admixture by breaking your chromosomes into short adjacent windows, like boxcars in a train. These windows are small enough that it is generally safe to assume that…	No	23andMe has an opt-in research program, meaning that for eligible customers, taking part in 23andMe Research is completely voluntary. What is 23andMe Research? The purpose of 23andMe Research is to make new discoveries about genetics and other factors behind diseases and traits. “23andMe Research” means research activities performed by 23andMe, either independently or jointly with third parties, …	Who we share with: Service providers: Our service providers and contractors help us provide our Services and act on our behalf to get things done. We implement procedures and maintain contractual terms with each service provider and contractor to protect the confidentiality and security of your Personal Information. Your sharing choices: You may direct us to share your Personal Information with f…	Can opt out of the following services: storing your sample, viewing your health reports, sharing features, personalized recommendations, communications preferences, research participation. Third Party Content and Integrations Our Services may contain third party content, integrations or links to third party websites operated by organizations not affiliated with 23andMe. Through these integrations…	N/A	On an opt-in/opt-out basis
Ada - Check your Health*	We may share and present the results as summarized statistics to our partners, e.g. in the public health and scientific community, always on an irreversibly anonymized basis.	It says the research is optional but also says anonymized data is usabe, but it's unclear whether this only for the people who originally consented or for all users.	Yes (but not for anonymized)	No	Yes	Yes	N/A	Yes: our medical AI simplifies healthcare journeys and helps people take care of themselves.		We may collect and process personal data that you will be asked to provide when you: [...] complete any surveys or provide any feedback that we may use for research and improvement purposes (although it is optional, and you do not have to respond to these if you do not want to). We use the above data to assess your suitability for clinical research and to reach out in order to invite you to parta…	No data will be shared with any third party in this step without your specific consent. Your data is only processed internally at Ada and will not be shared with our partners. Please be aware that information on your use of the branded care options might be shared with our partners in aggregated and anonymous form even when you revoked your consent. We may share and present the results as summari…	we do not transfer your personal data to third parties - with the exception, when applicable, of the purposes listed below. If we sell or buy any business or assets, we may disclose your personal data to the prospective seller or buyer of such business or assets. If we are required on the basis of EU law or the law of a Member State to disclose or share your personal data. We may disclose certain…	We will never share your personal health information with advertisers or third parties. We restrict access to your personal data to the persons who need to use it for the relevant purpose(s), always in compliance with the integrity and confidentiality principle. From Website: No personal or health data has been sold to third parties or shared for any commercial purpose. Ada does not share your da…	Right to be informed: As a data subject, you have a right to obtain access and information under the conditions provided in Article 15 GDPR. This means in particular that you have the right to obtain confirmation from us as to whether we are processing your personal data or not. If so, you also have the right to obtain access to the personal data and the information listed in Article 15(1) GDPR. …
Ancestry: Family History & DNA	No	They claim to use "some" personal information for marketing purposes but it is unclear what this entails.	Yes (but not for anonymized)	Yes	Yes	Yes	N/A	Yes: If a match is labeled incorrectly or is unassigned, you can change their label. From your list of DNA matches, click on their name > Edit Relationship > select the right parent label > Save. Our algorithm will improve over time—but in the meantime, you can change the label for any match.	No	We use your Personal Information to provide, personalize, improve, update, and expand our Services. This includes: Issuing surveys and questionnaires for use in the Services, as well as facilitating product development and research initiatives; Conducting scientific, statistical, and historical research; We share your Genetic Information with research partners only when you provide us with your e…	We work with other companies when providing and marketing the Services. As a result, these companies will have access to or otherwise process your data, including some of your Personal Information, in their systems. These companies are subject to contractual obligations governing privacy, data security, and confidentiality consistent with applicable laws. We may use some Personal Information (for…	What Information Do We Share, When Do We Share It and Who Are the Recipients? Ancestry does not share your individual Personal Information (including your Genetic Information) with third parties except as described in this Privacy Statement or with your additional consent. We do not voluntarily share your information with law enforcement. Also, we will not share your Genetic Information with insu…	See data sharing section Refer to the Informed Consent to Research for information on what is disclosed with research partners, which may include: -Identifiers; -Categories of personal information described in Section 1798.80(e) of the California Civil Code; -Characteristics of protected classes under applicable state or federal law; -Commercial information; -Machine-readable DNA data; -Internet …	Right of Access/To Know – You may have a right to request access to your Personal Information and to be provided with a copy of certain information including the categories of your Personal Information we collect and disclose. To request a copy, follow these step-by-step instructions. If you want a copy of your DNA Data, follow these step-by-step instructions. If you want a copy of your family tr…
Apple Research*	No	In the data sharing section they list the entities they may share with, but also say they will share with "others" as they deem necessary.	Yes	No	Yes	Yes	N/A	No	No	Informed Consent To participate in any Studies, you must first review and sign an informed consent and authorization form (if applicable) ("Informed Consent") for the Study. By using an App, you consent to the collection, use, and sharing of your information as described in this Privacy Policy and as outlined in the Informed Consent. From Website: Descriptions of studies available https://www.app…	When Apple acts as the study sponsor, it is obligated to put in place a process that could include the review of non-Coded Study Data as needed to comply with law in certain jurisdictions or to fulfill Apple’s obligations as sponsor. Apple hires a third party to fulfill such obligations on its behalf and only Coded Study Data is received on Apple systems. For certain studies, if you experience a …	Despite our security measures, total confidentiality cannot be guaranteed. When you download one of the Apps and enroll in one of the Studies, below are examples of the categories of information (which may include some personal information) that may be collected from or about you through the Apps ("Study Data"). The specific categories of information that will be collected about you as part of a …	Apple does not track its customers over time and across third party websites to provide targeted advertising and therefore does not respond to “Do Not Track” (DNT) signals.	You may decide not to participate or you may leave any Study at any time. If you decide to withdraw, we may not delete the information that we have already collected and we may continue to use it, but we will stop receiving any new Study Data about you and will stop contacting you about the Study except in the case of serious, actionable medical need.
CovidWatcher	Your data may be shared as part of research collaboration with other research teams. However, only the ‘de-identified’ part of your data will be shared. We will not share any of your data with any non-research third party.		Yes	No	Yes	Yes	N/A	No	No	Study Purpose CovidWatcher is a research study at Columbia University to understand the development of the coronavirus COVID-19 pandemic, its symptoms, its impact on individuals’ attitudes, behaviors, and daily lives. The study is a partnership at Columbia University between the Department of Biomedical Informatics, the Division of Infectious Diseases in the Department of Medicine, and the Urban …	The following individuals and/or agencies will be able to look at and copy your research records - The investigator, Columbia University Medical Center study staff and other medical professionals who may be evaluating the study - Authorities from Columbia University, including the Institutional Review Board ('IRB') - The Office of Human Research Protections ('OHRP') Your data may be shared as par…	The data you track through CovidWatcher will be handled securely to maintain confidentiality. All data collected through the app is stored on secure servers. To further ensure confidentiality of data gathered throughout the duration of the study, identifying information will be kept separate from other research data collected by the app. Your data may be shared as part of research collaboration w…	N/A	You may or may not personally benefit from this study. Your participation may help us gain valuable data to learn more about the coronavirus pandemic.
DNA ID, Inc.* Broken Link	No	"We only share the data you want to share" appears to be an opt in approach to consent, but "remember you can always say no to sharing" appears to be opt out.	Yes?	No	Yes	Yes	Yes	No	N/A	We only share the data that you want to share! Your DNA is the baseline for establishing a share, but remember you can always say no to sharing. Once you’ve shared your data, you can view your past transactions and an overview of what you shared with the researchers. If you want to withdraw from a study, just send us an email at support@dnaid.co . Healthcare data is typically owned by a few large…	Your data is share only on a double-opt-in with who you choose to share it with. Instead of aggregating your data and selling it in mass amounts, we enable a more transparent data sharing model on the blockchain. Each the researcher, and the contributor will have an opportunity to confirm or deny they want to facilitate a data share. From Website: Manage what data to share Ensure that you have fu…	Data privacy and protection is of the utmost importance. We utilize industry best practices to ensure that there is zero-knowledge when it comes to the transaction of sharing your genomic and health data. From Website: HIPAA-Grade Security Our security is compliant with the Health Insurance Portability and Accountability Act (HIPAA) requirements regarding protected health information. Double-opt-…	N/A	Building a marketplace, our main problem is 2-sided. For the contributor, we are hoping to put transparency, and ownership of healthcare data back in their hands. For the researcher, we are tackling the time, cost, and access problems it takes for drug development of life saving treatments to come to market.
DnaNudge*	We ensure confidentiality obligations are put in place when dealing with our Related Parties and other third parties	"We only collect and maintain personal data insofar as is necessary for the proper functioning of the Service;" This extent is unclear.	No	Yes	Yes (anonymised)	Yes	No	Yes: Every time you scan a barcode, our algorithms look at thousands of ‘parameters’ to deliver a precise recommendation based on your DNA;	We use personal data for the following purposes: For research and development purposes (including machine learning) in order to improve or personalise the Service and to help us understand our customers and how our Service is used; To aggregate data to allow it to be used for statistical and research purposes	From time to time, we may use automatic data collection technologies to collect anonymised product data for research, development and statistical purposes. The Purpose For Which We Use Your Data: -To manage your account and from time to time to communicate with you including by sending you promotional offers or other marketing information or to invite you to participate in surveys, questionnaires…	-Data is transferred to our database which is held ‘in the cloud’ on servers operated by a third party service provider (however, the encrypted DNA data – which on its own is meaningless - is held in a form that cannot be linked to the user except through the user’s account); -Related Parties that we use to assist us in delivering the Service (including administration services, technical services…	DnaNudge will destroy your DNA sample. We only collect and maintain personal data insofar as is necessary for the proper functioning of the Service; The results of Users’ genetic data processed on our servers are not linked to the individual User (except to the User’s anonymous account details, to allow us to provide the Service); We limit and control access to records of personal data to members…	The processing of your personal data is lawful based on the following: Our legitimate interests in (among other things) operating and administering the Service, conducting commercial research, improving and maintaining our Service, personalising and tailoring content made available to you through the Service, protecting the security or integrity of our databases or the Service, protecting our bus…	You can contact our customer care team to request access to, edit or delete any personal information you have provided to us. We cannot guarantee we will be able to grant a request to change information, for example, if we believe granting such a request would violate the law or cause the information to be incorrect. It may not be possible to retrieve, remove or correct data from any database whe…
FLARe Research	No	This appears to be a research app but they do not provide a consent to research in their privacy policy. They only mention research in their services section.	No	No	Unclear	Yes	No	No	N/A	N/A from Privacy Policy From Website: FLARe aims to model the processes underlying the development, maintenance and treatment of anxiety disorders, and post-treatment relapse. Some people learn very quickly that certain things make them feel anxious, whereas others are less likely to experience these feelings. Similarly, there is variation in how quickly anxiety reduces following a stressful expe…	N/A	N/A	N/A	N/A
Gene Doe*	No	Mass research app, but no research section of privacy policy.	No	No	No	Yes	No	No	N/A	N/A	Disclosure of Your Personal Data Business Transactions If the Company is involved in a merger, acquisition or asset sale, Your Personal Data may be transferred. We will provide notice before Your Personal Data is transferred and becomes subject to a different Privacy Policy. Law enforcement Under certain circumstances, the Company may be required to disclose Your Personal Data if required to do s…	The security of Your Personal Data is important to Us, but remember that no method of transmission over the Internet, or method of electronic storage is 100% secure. While We strive to use commercially acceptable means to protect Your Personal Data, We cannot guarantee its absolute security.	We may share Your information with Our business partners to offer You certain products, services or promotions.	If within the EU: You may exercise Your rights of access, rectification, cancellation and opposition by contacting Us. Please note that we may ask You to verify Your identity before responding to such requests. If You make a request, We will try our best to respond to You as soon as possible.
GenePlanet	We involve certain third parties which enable your Product purchase and delivery. Your Personal Data is only processed for purposes defined in this Privacy Policy, subject to GenePlanet’s documented instructions. We only work with companies that meet and commit to our safety standards	Unclear how a biological sample and personal data is anonymizable.	Yes	Yes	Yes (anonymised)	Yes	N/A	Yes: Through the years of research, our scientists have gained invaluable expertise in bioinformatic analysis, algorithm development, and machine learning systems—the key to complex calculations and the automatisation of processes. https://geneplanet.com/eu/science/research	Health Score and Food ID; An algorithm based on the results of other analyses and provided information (Habits questionnaire, Body measurements, and Blood test results). Lifestyle Insights and Food ID recommendations are based on the Health Score algorithm, Body measurements, Habits questionnaire, and Blood test results.	GenePlanet can process Personal Data for research purposes to gain new potential insights/findings in science (e.g., novel genetic variant role discovery). By giving Consent, you agree that your Unused Biological Sample and Personal Data can be saved and further processed for the purpose of research. Your Unused Biological Sample and Personal Data will be stored in pseudonymised form until you re…	Employees of GenePlanet Employees having access to your Personal Data are limited to those who have a “need to know basis” to ensure that you receive the purchased Products and are bound by the confidentiality agreement. Contractual processors of Personal Data We involve certain third parties which enable your Product purchase and delivery. Your Personal Data is only processed for purposes define…	GenePlanet maintains a comprehensive data protection program using administrative, physical, and technical protection measures to safeguard our users' Personal Data. We use measures to protect our users from inappropriate access, loss, misuse, or alteration of Personal Data (including genetic data). The security team at GenePlanet regularly reviews the implementation of our security and privacy p…	If your Personal Data is processed for direct marketing purposes, including profiling, you can object to such processing at any time, and your Personal Data will no longer be processed for this purpose.	Your right to data portability If you wish to receive your Personal Data processed by GenePlanet, we will provide it to you (or another individual or legal entity of your choosing) in a structured, machine-readable format if: the processing is based on Consent or contract; the processing is carried out by automated means. Your right to object to processing You have the right to object to the proc…
Mass Science*	No	Unclear what pseudo-anoymized entails	Yes	No	Yes	Yes	N/A	N/A	N/A	Mass Science collects your data so that we can analyse it in order to answer important questions on: The effect of the Covid-19 outbreak on mental health The symptomology of Covid-19 The prevalence and spread of Covid-19 If you agree, our group will share an anonymised copy of your data with other research groups at the conclusion of the study.	N/A	Mass Science securely stores your data on the Google Cloud platform and on encrypted servers at King’s College London. Only pseudo-anonymised and processed data will be available to analysts; actual location coordinates will be stored encrypted and only accessed to process into pseudo-anonymised metrics. We will keep your personal data for 2 years. Once this time period has expired, we will delet…	N/A	Mass Science would like to make sure you are fully aware of all of your data protection rights. Every user is entitled to the following: The right to access – You have the right to request Mass Science for copies of your personal data. The right to rectification – You have the right to request that Mass Science correct any information you believe is inaccurate. You also have the right to request …
My Toolbox Genomics	No	They claim not to share personal information except: "to help us connect with new audiences who have similar interests and demographics as our current customers," this appears an overly broad and ambiguous exception.	Yes	Yes	Yes	Yes	N/A	No	Toolbox Genomics may use your de-identified and anonymized data to help improve our algorithm and reports. Your data will not be sold or shared to or with any 3rd parties/commercial interests.	“Toolbox Research” means analysis by Toolbox of its Services, the Toolbox website, Aggregated Genetic and Self-Reported Information, its platform, and efficacy with its users. Toolbox Research only uses individual Genetic Information and/or Self-Reported Information from users who have given informed consent according to an applicable consent document. We use Aggregated Genetic and Self-Reported …	Except as otherwise stated herein, Toolbox will not share Personal Information about you with any third party, except under these circumstances: -Carefully-screened partners or other service providers, such as contracted laboratories and laboratory processors, credit card processors, or data storage service providers, who receive information about you in order for you to use Toolbox Services; -Re…	Personal Information about users that is maintained on Toolbox’s systems and servers is protected using industry standard security measures. In order to secure your Personal Information, access to your data is password-protected, and sensitive data is protected by SSL encryption when it is exchanged between your web browser and the Toolbox website. However, no security measures are perfect or imp…	We use registration information for market research, and for advertising purposes in compliance with applicable laws. Disclosure of Information: To help us connect with new audiences who have similar interests and demographics as our current customers, we engage marketing affiliates, partners, and service providers. Some of these third parties may process Personal Information (but no Genetic Info…	Upon your written request, Toolbox will remove any Genetic Information and Self-Reported Information provided by you to Toolbox and will cease using such Personal Information, subject to the terms of this Privacy Policy and the Toolbox Terms of Service. You may request access to and removal of such Personal Information and other Personal Information as collected by Toolbox by sending a written re…
MyGeneRank	We may share your coded study data (data without your name, date of birth, or email address) with other researchers as permitted by the informed consent for MyGeneRank studies. Individual level genetic data collected by the MyGeneRank website and online services will not be shared	They state that they will not share or sell data without consent, but it is not clear how to consent/revoke consent, and what consent entails.	Yes	Yes	Yes	Yes	N/A	we have updated the algorithm used to calculate a participant’s genetic risk for CAD within MyGeneRank to include these new discoveries. https://mygenerank.scripps.edu/blog/post/mgr-new-update	Lifestyle Insights and Food ID recommendations are based on the Health Score algorithm, Body measurements, Habits questionnaire, and Blood test results; GenePlanet can process Personal Data for research purposes to gain new potential insights/findings in science Your Unused Biological Sample and Personal Data will be stored in pseudonymised form until you request their destruction. In cases when …	The MyGeneRank website and online services collect your Personal Information for the purposes of genetic research studies being conducted by the Scripps Research Translational Institute. If you choose participate in MyGeneRank studies and provide us with any Personal Information, you must first review and electronically sign the Informed Consent. We may collect, store, and use the following kinds…	Except as described in this privacy policy, we will not sell, rent, lease, give away, disclose, or share your Personal Information to third parties without your consent. We may disclose your Personal Information in the following ways: We reserve the right to disclose information collected through the MyGeneRank website and online services as required by law, when we believe disclosure is necessar…	We will take reasonable technical and organizational precautions to prevent the loss, misuse, or alteration of your Personal Information. These precautions include: All Personal Information that is collected by the MyGeneRank website and online services will be encrypted and electronically sent to a secure data server run by the Scripps Research Translational Institute (“STSI”), a non-profit rese…	N/A	You have the right to view and verify Personal Information we collect about you. If you wish to access, rectify, delete or block any of the Personal Information, you may contact us at Generank@scripps.edu Please note that while any changes you make will be reflected in active user databases within a reasonable period of time, we may maintain a copy of all information you submit for backups, archi…
OH Data Port	No		Yes	Yes*	Yes	Yes	N/A	No	No	Sharing data is critical to scientific progress, but has been hampered by traditional research practices. Our approach is to invite willing participants to share their personal data for the greater good. Open Humans strives to make this possible by helping connect researchers and participants who wish to share data with each other. You may also choose to share data directly with studies and other…	Once you’ve created an account, you may import data from a variety of sources, such as research studies you’ve participated in. You can choose to share this data with third-party researchers, other Open Humans members, or the general public. Only the recipients you’ve selected will be granted access to your personal account data. Please understand that while we expect researchers to follow our Pr…	A note about inherent identifiability of your data Even if you use a pseudonym, you should be aware that data could be connected to your identity. Your basic profile information on Open Humans is public information. Public information is exactly what it sounds like: anyone, including search engines and people who are not users of Open Humans, will be able to see it. Once you’ve created an account…	N/A	N/A
Pattern Health	We provide physical, electronic, and procedural safeguards to protect information we process and maintain. For example, we limit access to this information to authorized employees and contractors who need to know that information in order to operate, develop or improve our products.	They state that they may share anonymized data to the law in the case of a warrant, but it is unclear how this would be possible unless the data was not anonymized.	No	No	Yes	Yes	No	No	No	Through use of Pattern Health applications your User-Provided Information is shared: within the Pattern application: -With your healthcare provider and/or research team. -With the Apple Health app (privacy policy), if enabled by you via More tab, Connected Devices, Apple Health App within the HeartStar application: -With whoever you choose, by generating a report of the data and emailing it -With…	We may disclose Anonymized User-Provided and Automatically Collected Information: -As required by law, such as to comply with a subpoena, or similar legal process; -When we believe in good faith that disclosure is necessary to protect our rights, protect your safety or the safety of others, investigate fraud, or respond to a government request; -With our trusted services providers who work on our…	We value your privacy and will always do our best to protect your private data. Pattern Health products are designed for use by healthcare organizations subject to the privacy and security standards defined by the U.S. Health Insurance Portability and Accountability Act (HIPAA) and the E.U. General Data Protection Regulation(GDPR) 2016/679. We provide physical, electronic, and procedural safeguar…	To engage in marketing activities, we also collect information from your publicly available social media profiles, interests and preferences including LinkedIn. We process such information to better understand you, to maintain and improve the accuracy of the information we store about you, and to better promote or optimize our Services. In addition, we may also use this information to deliver tar…	N/A
Project Serotonin	While we implement procedures and contractual obligations on our service providers designed to protect the confidentiality and security of your information, we cannot guarantee the confidentiality and security of your information due to the inherent risks associated with storing and transmitting data electronically.	They say that use of personal data for activities, which may include the performance of research studies is allowed, but then later claim that "limited information in de-identified pseudonymized, or aggregate forms" are used in research. Unclear which information is allowed to be used in research.	No	No	Yes (anonymised)	Yes	No	No	We use your information in accordance with this Privacy Policy for activities necessary for enabling the Service that includes analysis of data, generate and deliver Program recommendations, personalize your Supplements and improve our Program Services; These activities may include but not limited to: vii) perform Research Studies; viii) conducting data analysis to improve existing Program Servic…	We reserve the right to use Anonymous Data and aggregated and other de-identified information for any purpose and disclose Anonymous Data to third parties at our sole discretion, including for research purposes. For data deletion requests. . When closing an Account, we remove or delete Personal Information associated with that Account, subject to certain limitations stated below: -Information alr…	We disclose your personal data as described below and as described elsewhere in this Privacy Policy. -Third Party Service Providers. We may share your Personal Data with third party service providers to: provide you with the Services that we offer you through our Services; to conduct quality assurance testing; to facilitate creation of accounts; to provide technical support; and/or to provide oth…
StuffThatWorks	When disclosing information to our ---Partners or otherwise selling user information for scientific or market research purposes, we make sure to anonymize and/or remove all Personal Information or other personally-identifying indicators in the data (de-identification) to minimize the possibility of accidental member identification.		Yes (but not for anonymized)	No	Yes (anonymised)	Yes	No	Data is analyzed: smart machine learning algorithms seek out which treatments work best	No	We may use information that we collect about you for the following purposes: -To perform and provide scientific and medical research, and improve treatment options for patients, using deidentified and/or aggregated data. With your consent, we may share your information with our Partners in the industry, government and/or academia for research purposes, as more fully described below We will not sh…	SHARING INFORMATION WITH THIRD PARTIES The STW Community: Through your use of the Service, when you register as a member you may choose to share various data and information, including your name, STW profile photo or avatar, or possibly other Personal Information, with other registered members with the same condition(s), or with the broader STW community at large, as provided in the TOU for insta…	We take great care in implementing and maintaining the security of the Service and our Users’ Personal Information. We employ industry standard procedures and policies to ensure the safety of our Users’ Personal Information, reduce the risks stemming from loss of information and prevent unauthorized use of any such information. However, we do not and cannot guarantee that unauthorized access will…	We will not share your personal information without your explicit consent, with our valued partners, including but not limited to those in the medical, pharmaceutical and biotechnology industries, academic institutions, and government agencies and regulatory bodies, including regulatory bodies such as the American CDC and FDA, or other national and international bodies, as applicable and as neces…	If the law applicable to you grants you such rights, you may ask to access, correct, or delete your Personal Information that is stored in our systems. You may also ask for our confirmation as to whether or not we process your Personal Information. Under certain circumstances, you may have the right to restrict processing and/or object to the processing of your Personal Information. Subject to th…
Urban Mind	The information you provide will remain with King’s College London, and may be shared securely with the project partners (J&L Gibbons and Nomad Projects) and with other organisations collaborating on the project for research purposes. The information you provide may also be shared securely with organisations who provide services to us in connection with the research purposes, for example data sto…	They claim that you will not be asked to provide your name or "any other information that could identify you" yet they collect age, gender, occupation, and lifestyle information, which may identify a person.	Yes	No	Yes (anonymised)	Yes	N/A	No	No	The information you provide will be used for academic research to understand the impact of the urban and rural environment on mental health and wellbeing, to inform novel clinical interventions and for the planning and design of healthier cities. The data may also be used for other research purposes in the future. The results will be published in scientific journals and presented on our web site …	Your participation in the Urban Mind research project is anonymous, private and confidential. The information you provide will remain with King’s College London, and may be shared securely with the project partners (J&L Gibbons and Nomad Projects) and with other organisations collaborating on the project for research purposes. The information you provide may also be shared securely with organisat…	We take your privacy, confidentiality and the security of your information very seriously and we will take all reasonable precautions to protect your data from unauthorised access. This includes appropriately securing our electronic networks, servers, computers and physical facilities. We store information on King’s College London servers and in the cloud. Our external cloud service provider is c…	N/A	The results will be published in scientific journals and presented on our web site dedicated to the project (www.urbanmind.info) and social media.
Withings Health mate	Our subcontractors are required to comply with both the GDPR.	It says that they collect consent and that at any time the user can withdraw consent by unchecking the research center, but it's unclear whether the consent automatically checked or if the user has to check it	No? (Unclear)	No	Yes	Yes	Yes	Yes: "simple and smart app"	We collect your consent to process personal data for: participating in our research programs. Product and Service Improvement (including algorithm performance improvement and statistics)	We collect your consent to process personal data for: participating in our research programs. At any time, you can withdraw your consent, To do so, uncheck research centre in your notification centre. RESEARCH & DEVELOPMENT 1. Sending out "Research Questionnaires" and analyzing the responses received PROCESSED DATA: User ID. The content of the questionnaire varies according to the issues addresse…	DATA SHARING. We only share such data in circumstances described below: a. Your control over the Data. You may ask us to disclose information to others, such as when you use our community features like forums or programs that require sharing with third parties. You can change your choices at any time by changing your account settings or by visiting our Help Center. b. Internal and Legitimate Shar…	We pay maximum attention to the security of the hosting of your health data. We apply demanding regulations and standards. Thus, in addition to our compliance with the GDPR, we are certified ISO 27001 and HDS (Health Data Hosting) which allows us to provide you with the same level of security as health professionals. We host health data on our certified health data processing platform, whose serv…	We collect your consent to process personal data for: marketing communications. Marketing Communication PROCESSED DATA: E-mail address LEGAL BASIS: Consent to this processing when creating your account RETENTION PERIOD: Data is retained as long as your account is active or when you no longer wish to be notified	You may exercise the following rights independently or with our assistance. a. Right of Access. ou can access the Personal Data about you processed, collected or stored by WITHINGS. [...] b. Right of rectification. If you find that the data about you is inaccurate, you have the right to request its correction. Some personal data can be changed directly from your Withings App account. c. Right of …
ActiveDay - Activity Study*	No	Only the parent company's privacy policy was available and did not mention of research, despite being a reseach app	N/A	No	N/A	Yes	N/A	No	No	N/A	We do not share your information except as listed here and in our Privacy Notice (available at https://becklar.com/workforce-safety/privacy-policy/). Our Products may share your information to emergency contacts you list or to other users to whom you are connected, such as, for example, members of an organization to which you have connected your account. Your location information may be shared wi…	We have implemented measures designed to secure your personal information from accidental loss and from unauthorized access, use, alteration, and disclosure. All information you provide to us is stored on our secure servers behind firewalls. The safety and security of your information also depends on you. Where we have given you (or where you have chosen) a password for access to certain parts of…	Some content or applications, including advertisements, on the Sites are served by third-parties, including advertisers, ad networks and servers, content providers, and application providers. These third parties may use cookies alone or in conjunction with web beacons or other tracking technologies to collect information about you when you use our Sites. The information they collect may be associ…	N/A
ADHD - Cognitive Research	We transfer information to our corporate affiliates, service providers, and other partners who process it for us, based on our instructions, and in compliance with this policy and any other appropriate confidentiality and security measures They will have access to your information as reasonably necessary to perform these tasks on our behalf and are obligated not to disclose or use it for other pu…	Ambiguous limits: "they will have access to your information as reasonably necessary to perform these tasks on our behalf and are obligated not to disclose or use it for other purposes."	Yes	No	Yes	Yes	N/A	Cognitive Assessment for ADHD Patients (СAB-ADHD) uses patented algorithms and artificial intelligence (AI) which makes it possible to analyze thousands of variables and notify the user of a risk of ADD or ADHD which very satisfactory psychometric results	No	We use the information we collect to improve and personalize the Services and to develop new ones. For example, we use the information to troubleshoot and protect against errors; perform data analysis and testing; conduct research and surveys; and develop new features and Services. A parent, educator, health professional, or researcher may grant you access to the Services and access your personal…	We never sell the personal information of our users. We do not share your personal information except in the limited circumstances described below. Profile: By default, only your name (and photo if you have provided one) is visible to other users of the Services. You may direct us to disclose more information to others, such as when your account is linked to a professional or to your parents (see…	We implement security safeguards designed to protect your data, such as HTTPS. We regularly monitor our systems for possible vulnerabilities and attacks. However, we cannot warrant the security of any information that you send us. There is no guarantee that data may not be accessed, disclosed, altered, or destroyed by breach of any of our physical, technical, or managerial safeguards.	If you click on an external link or ad on our Services, that advertiser or website operator might figure out that you came from CogniFit, along with other information associated with the ad you clicked such as characteristics of the audience it was intended to reach. They may also collect other personal data from you, such as cookie identifiers or your IP address. We work with partners who provid…	We give you account settings and tools to access and control your personal data, as described below. If you live in certain jurisdictions, you may have legal rights with respect to your information, which your account settings and tools allow you to exercise, as outlined below. Accessing and Exporting Data By logging into your account, you can access much of your personal information, including y…
Andaman7 Private Health Record	A7S contractually ensures that the subcontractor cannot process this data for own purposes independent of the purposes for which A7S uses the subcontractor.		N/A	No	N/A	Yes	N/A	Patients could request this risk evaluation, directly from within Andaman7, after sharing an anonymous copy of (only) the data needed by the algorithm. A report will be generated by Consonance and sent back to the patients, securely, directly into their health record. And the patients may, if desired, share it further with their doctor.	No	From Website: We offer Andaman7 to doctors, hospitals and researchers who want to improve the effectiveness of treatment and general health care. To do this, we facilitate interactions between them and volunteer patients, and we facilitate access to health data of patients who give their explicit consent. These companies then compensate Andaman7 in the form of a fee to use the platform.	Are your non-medical personal data processed by subcontractors? Yes, A7S can ask a subcontractor to process personal data exclusively on behalf of A7S and on the latter's instructions. A7S contractually ensures that the subcontractor cannot process this data for own purposes independent of the purposes for which A7S uses the subcontractor.	As part of the use of the Andaman7 application (hereafter referred to as A7), A7 Software (the company, hereafter referred to as A7S) processes various data and is therefore responsible for this processing. Thecontact details of the data controller can be found at the end of the document. When you enter medical data into A7, the data resides only on your smartphone (and in any backups you create)…		You have a right of access, a right to be forgotten, a right of rectification, a right to limit processing, a right to portability, a right of opposition . From Website: Patients need their health data to get control over their own health. They need access to information and easy sharing of it for a better experience and quality of care. We made Andaman7 highly accessible by making it free for pa…
Atlas Health	These third parties have access to your Personal Data only to perform these tasks on our behalf and are obligated not to disclose or use it for any other purpose.	Your information, including Personal Data, may be transferred to — and maintained on — computers located outside of your state, province, country or other governmental jurisdiction where the data protection laws may differ than those from your jurisdiction. This is ambiguous.	N/A	No	N/A	Yes	N/A	No	No	We will use this information: to administer our site and for internal operations, including troubleshooting, data analysis, testing, research, statistical and survey purposes;	Disclosure for Law Enforcement Service Providers We may employ third party companies and individuals to facilitate our Service (‘Service Providers’), to provide the Service on our behalf, to perform Service-related services or to assist us in analyzing how our Service is used. These third parties have access to your Personal Data only to perform these tasks on our behalf and are obligated not to …	Your information, including Personal Data, may be transferred to — and maintained on — computers located outside of your state, province, country or other governmental jurisdiction where the data protection laws may differ than those from your jurisdiction. The security of your data is important to us, but remember that no method of transmission over the Internet, or method of electronic storage …	Behavioral Remarketing Atlas Health Europe Limited uses remarketing services to advertise on third party websites to you after you visited our Service. We and our third-party vendors use cookies to inform, optimize and serve ads based on your past visits to our Service. [List of marketers]	You have the right at any time: To access and receive a copy of the Personal Data we hold about you. You can request to obtain a copy of your Personal Data in a commonly used electronic format so that you can manage and move it. Please note that we may ask you to verify your identity before responding to such requests. To rectify any Personal Data held about you that is inaccurate You have the ri…
Behavidence Research App	These companies are authorized to use your statistical information, which does not contain any identifying details about you, in this context only as necessary to provide these services to us and not for their own promotional purposes.	Unclear what rights users have if not in the EU.	Yes	No	Yes	Yes	N/A	Yes: Discover your mental health similarity scores: our AI based algorithm gives you daily feedback on your mental well-being. based on how you interact with your mobile	No	Whenever we conduct a public-wide research, you may join the research through the designated form. If you register to a research, we collect your contact information, age, existence of diagnosis of mental health condition (in a yes/no question), your mobile device type, and whether you live in the United States. We refer to this as “Research Registration Information”. You do not have a legal obli…	WHO PROCESSES YOUR DATA We will not share your information with third parties, except in the events listed below or when you provide us your explicit and informed consent. We will process information with our service providers helping us to operate the Website. We will process your Website Analytics Information with the assistance of our service providers who assist us with the internal operation…	We implement measures to reduce the risks of damage, loss of information and unauthorized access or use of information. However, these measures do not provide absolute information security. Therefore, although efforts are made to secure personal information, it is not guaranteed, and you cannot expect that the Website will be immune from information security risks. From Website 100% Private & Sec…	We use cookies for a number of purposes, as briefly explained below: Marketing. Cookies that are used to enable better tailoring of online ads and marketing campaigns to you based on the websites you visited and content you viewed. ... We will process your Website Analytics Information with the assistance of our service providers who assist us with the internal operations of the Website. These co…	You have certain rights to access, update or delete information, obtain a copy of your information, and object or restrict certain data processing activities. If you are in the EU EU/EEA you have the following rights under the GDPR: Right to Access your personal data that we process and receive a copy of it. Right to Rectify inaccurate personal data we have concerning you and to have incomplete p…
Better- Rewards for Health*	We do not sell any of your Personal Information or Personal Health Data to any third parties. Your information is encrypted and not shared unless you specify otherwise.	There is a lack of clarity on how personal information is used, they state that they do not share user information, except to an external server and that the user is expected to manage the encryption and decryption, which is not defined or explained.	Yes	No	Yes	Yes	N/A	No	No	The nature, purpose, and duration of the research Bowhead conducts research to better understand the triggers, reliefs, symptoms related to migraines as well as how they correlate to other lifestyle habits. The purpose of this research is to eventually display aggregate community insights to help other migraine sufferers with aggregate community insights. Rest assured, Bowhead never sells your Pe…	We do not sell any of your Personal Information or Personal Health Data to any third parties. Your information is encrypted and not shared unless you specify otherwise. From Website: Data Ownership Store and manage your personal health data securely on the blockchain, giving you ownership and control over your information	Information about confidentiality and handling of data (including any sharing with third parties) We do not sell any of your Personal Information or Personal Health Data to any third parties. Your information is encrypted and not shared unless you specify otherwise. Your information is stored on MedStack’s HIPAA compliant server instances and you are responsible for managing your encryption and d…	N/A but applicable with data sharing
Chemo Brain Cognitive Research*	We transfer information to our corporate affiliates, service providers, and other partners who process it for us, based on our instructions, and in compliance with this policy and any other appropriate confidentiality and security measures They will have access to your information as reasonably necessary to perform these tasks on our behalf and are obligated not to disclose or use it for other pu…	Ambiguous limits: "they will have access to your information as reasonably necessary to perform these tasks on our behalf and are obligated not to disclose or use it for other purposes."	Yes	No	Yes	Yes	N/A	The Cognitive Assessment for Chemo Fog Patients (CAB-CF) from CogniFit uses patented algorithms and artificial intelligence (AI) that makes it possible to analyze thousands of variables and highlight any risk of Mental Fog with very satisfactory psychometric results.	No	We use the information we collect to improve and personalize the Services and to develop new ones. For example, we use the information to troubleshoot and protect against errors; perform data analysis and testing; conduct research and surveys; and develop new features and Services. A parent, educator, health professional, or researcher may grant you access to the Services and access your personal…		We implement security safeguards designed to protect your data, such as HTTPS. We regularly monitor our systems for possible vulnerabilities and attacks. However, we cannot warrant the security of any information that you send us. There is no guarantee that data may not be accessed, disclosed, altered, or destroyed by breach of any of our physical, technical, or managerial safeguards.	If you click on an external link or ad on our Services, that advertiser or website operator might figure out that you came from CogniFit, along with other information associated with the ad you clicked such as characteristics of the audience it was intended to reach. They may also collect other personal data from you, such as cookie identifiers or your IP address. We work with partners who provid…	We give you account settings and tools to access and control your personal data, as described below. If you live in certain jurisdictions, you may have legal rights with respect to your information, which your account settings and tools allow you to exercise, as outlined below. Accessing and Exporting Data By logging into your account, you can access much of your personal information, including y…
Depression Cognitive Research	We transfer information to our corporate affiliates, service providers, and other partners who process it for us, based on our instructions, and in compliance with this policy and any other appropriate confidentiality and security measures They will have access to your information as reasonably necessary to perform these tasks on our behalf and are obligated not to disclose or use it for other pu…	Ambiguous limits: "they will have access to your information as reasonably necessary to perform these tasks on our behalf and are obligated not to disclose or use it for other purposes."	Yes	No	Yes	Yes	N/A	The Cognitive Assessment for Depression Patients (CAB-DP) from CogniFit uses patented algorithms and artificial intelligence (AI) to analyze thousands of variables and inform you of any risk for depression, with very satisfactory psychometric results.	No	We use the information we collect to improve and personalize the Services and to develop new ones. For example, we use the information to troubleshoot and protect against errors; perform data analysis and testing; conduct research and surveys; and develop new features and Services. A parent, educator, health professional, or researcher may grant you access to the Services and access your personal…		We implement security safeguards designed to protect your data, such as HTTPS. We regularly monitor our systems for possible vulnerabilities and attacks. However, we cannot warrant the security of any information that you send us. There is no guarantee that data may not be accessed, disclosed, altered, or destroyed by breach of any of our physical, technical, or managerial safeguards.	If you click on an external link or ad on our Services, that advertiser or website operator might figure out that you came from CogniFit, along with other information associated with the ad you clicked such as characteristics of the audience it was intended to reach. They may also collect other personal data from you, such as cookie identifiers or your IP address. We work with partners who provid…	We give you account settings and tools to access and control your personal data, as described below. If you live in certain jurisdictions, you may have legal rights with respect to your information, which your account settings and tools allow you to exercise, as outlined below. Accessing and Exporting Data By logging into your account, you can access much of your personal information, including y…
DNA Fit	Research contractors will be screened and will be subject to the rules established by Prenetics, any Information sharing agreements that we may implement, this Privacy Policy and the Consent Document. Any Processors or other third-party service providers will be required to contractually comply with the principles and objectives of any Prenetics policies, including this Privacy Policy, as well as…		Yes	Yes	Yes (anonymised)	Yes	N/A	Fitness insights include:...DNAfit Peak Performance Algorithm®	No	Self-Reported Information may be converted into Anonymised Information and used in approved Prenetics Research which is subject to separate consent. RESEARCH AND DEVELOPMENT: We may Process your Information if you have provided prior, express and voluntary consent for your Biomarker Information and Self-Reported Information to be used in any Prenetics product developent and R&D. This Processing m…	Except as otherwise stated in this Privacy Policy, Terms of Service or Consent Document we will never share your Information with a third party without getting your consent to do so, unless we are required by law. If we are legally required to disclose any Information, we will make reasonable efforts to notify you unless we are legally prohibited from doing so. We will only share your Personal In…	While we cannot guarantee that unauthorised access, disclosure, misuse or loss of Information will never occur, Prenetics is certified to ISO/IEC 27001:2013 Information Security Management System Standard and frequently reviews and implements physical, technical, and administrative measures to prevent information security incidents and to maintain the confidentiality, integrity and availability o…	MARKETING AND ADVERTISING: From time to time we may send you communications, across our brands, within the Prenetics group, about new services available to you, discounts, events, invite you to participate in relevant Prenetics Research or obtain testimonials for promotional purposes. We may also direct advertising to you via third party sites including social media. We will only send marketing m…	If you have questions regarding how Prenetics handles your Information, or to request access or deletion of your Information held by Prenetics, please email our Data Protection Officer at compliance@dnafit.com.
Dyscalculia Cognitive Research	We transfer information to our corporate affiliates, service providers, and other partners who process it for us, based on our instructions, and in compliance with this policy and any other appropriate confidentiality and security measures They will have access to your information as reasonably necessary to perform these tasks on our behalf and are obligated not to disclose or use it for other pu…	Ambiguous limits: "they will have access to your information as reasonably necessary to perform these tasks on our behalf and are obligated not to disclose or use it for other purposes."	Yes	No	Yes	Yes	N/A	The Cognitive Assessment for Dyscalculia Patients (CAB-DC) from CogniFit uses patented algorithms and artificial intelligence (AI), which makes it possible to analyze thousands of variables and detect a possible risk of dyscalculia with very satisfactory psychometric results.	No	We use the information we collect to improve and personalize the Services and to develop new ones. For example, we use the information to troubleshoot and protect against errors; perform data analysis and testing; conduct research and surveys; and develop new features and Services. A parent, educator, health professional, or researcher may grant you access to the Services and access your personal…		We implement security safeguards designed to protect your data, such as HTTPS. We regularly monitor our systems for possible vulnerabilities and attacks. However, we cannot warrant the security of any information that you send us. There is no guarantee that data may not be accessed, disclosed, altered, or destroyed by breach of any of our physical, technical, or managerial safeguards.	If you click on an external link or ad on our Services, that advertiser or website operator might figure out that you came from CogniFit, along with other information associated with the ad you clicked such as characteristics of the audience it was intended to reach. They may also collect other personal data from you, such as cookie identifiers or your IP address. We work with partners who provid…	We give you account settings and tools to access and control your personal data, as described below. If you live in certain jurisdictions, you may have legal rights with respect to your information, which your account settings and tools allow you to exercise, as outlined below. Accessing and Exporting Data By logging into your account, you can access much of your personal information, including y…
Dyslexia Cognitive Research	We transfer information to our corporate affiliates, service providers, and other partners who process it for us, based on our instructions, and in compliance with this policy and any other appropriate confidentiality and security measures They will have access to your information as reasonably necessary to perform these tasks on our behalf and are obligated not to disclose or use it for other pu…	Ambiguous limits: "they will have access to your information as reasonably necessary to perform these tasks on our behalf and are obligated not to disclose or use it for other purposes."	Yes	No	Yes	Yes	N/A	The Cognitive Assessment for Dyslexia Patients (CAB-DX) uses patented algorithms and artificial intelligence (AI), which makes it possible to analyze thousands of variable and notify users of a risk of dyslexia with very satisfactory psychometric results.	No	We use the information we collect to improve and personalize the Services and to develop new ones. For example, we use the information to troubleshoot and protect against errors; perform data analysis and testing; conduct research and surveys; and develop new features and Services. A parent, educator, health professional, or researcher may grant you access to the Services and access your personal…		We implement security safeguards designed to protect your data, such as HTTPS. We regularly monitor our systems for possible vulnerabilities and attacks. However, we cannot warrant the security of any information that you send us. There is no guarantee that data may not be accessed, disclosed, altered, or destroyed by breach of any of our physical, technical, or managerial safeguards.	If you click on an external link or ad on our Services, that advertiser or website operator might figure out that you came from CogniFit, along with other information associated with the ad you clicked such as characteristics of the audience it was intended to reach. They may also collect other personal data from you, such as cookie identifiers or your IP address. We work with partners who provid…	We give you account settings and tools to access and control your personal data, as described below. If you live in certain jurisdictions, you may have legal rights with respect to your information, which your account settings and tools allow you to exercise, as outlined below. Accessing and Exporting Data By logging into your account, you can access much of your personal information, including y…
Fibromyalgia - Research	We transfer information to our corporate affiliates, service providers, and other partners who process it for us, based on our instructions, and in compliance with this policy and any other appropriate confidentiality and security measures They will have access to your information as reasonably necessary to perform these tasks on our behalf and are obligated not to disclose or use it for other pu…	Ambiguous limits: "they will have access to your information as reasonably necessary to perform these tasks on our behalf and are obligated not to disclose or use it for other purposes."	Yes	No	Yes	Yes	N/A	CogniFit's Cognitive Assessment for Fibromyalgia Patients (CAB-FB), uses patented algorithms and artificial intelligence (AI), which makes it possible to analyze thousands of variables and notify users whether there is a risk of fibromyalgia with very satisfactory psychometric results.	No	We use the information we collect to improve and personalize the Services and to develop new ones. For example, we use the information to troubleshoot and protect against errors; perform data analysis and testing; conduct research and surveys; and develop new features and Services. A parent, educator, health professional, or researcher may grant you access to the Services and access your personal…		We implement security safeguards designed to protect your data, such as HTTPS. We regularly monitor our systems for possible vulnerabilities and attacks. However, we cannot warrant the security of any information that you send us. There is no guarantee that data may not be accessed, disclosed, altered, or destroyed by breach of any of our physical, technical, or managerial safeguards.	If you click on an external link or ad on our Services, that advertiser or website operator might figure out that you came from CogniFit, along with other information associated with the ad you clicked such as characteristics of the audience it was intended to reach. They may also collect other personal data from you, such as cookie identifiers or your IP address. We work with partners who provid…	We give you account settings and tools to access and control your personal data, as described below. If you live in certain jurisdictions, you may have legal rights with respect to your information, which your account settings and tools allow you to exercise, as outlined below. Accessing and Exporting Data By logging into your account, you can access much of your personal information, including y…
Google Fit	Health Research Applications and Web Services must comply with the Google Fit User Data and Developer Policy’s Secure Data Handling section. Health Research Applications and Web Services are also recommended to follow best practices recommended by the U.S. Department of Health and Human Services, the U.S. Food and Drug Administration regulations, or ICH Good Clinical Practice Guidelines, like app…	No clear privacy policy, there is the user data and health research policy, which contain several links with similar clauses that are unclear whether they apply to users or researchers	Yes	No	Yes	Yes	N/A	No	No	Health Research Applications and Web Services must confirm the eligibility of a participant before obtaining informed consent and requesting permission to access participant’s data. Transparent and Accurate Notice and Control for Health Research After confirmation of eligibility, you must comply with the Google Fit Developer and User Data Policy’s Transparent and Accurate Notice and Control secti…	Limited Uses of User Data for Health Research Health Research Applications or Web Services must comply with the below requirements. These requirements apply to the participant data, including the raw data obtained from Google Fit APIs, and data aggregated, anonymized, or derived from the participant data or the raw data. Limit your use of participant data to its intended purpose for collection. -…	Health Research Applications and Web Services must comply with the Google Fit User Data and Developer Policy’s Secure Data Handling section. Health Research Applications and Web Services are also recommended to follow best practices recommended by the U.S. Department of Health and Human Services, the U.S. Food and Drug Administration regulations, or ICH Good Clinical Practice Guidelines, like app…	All other transfers, uses, or sale of participant data is expressly prohibited, including: -Transferring, selling, or using participant data for serving ads, including contextual, retargeting, personalized, or interest-based advertising. -Transferring or selling participant data to third parties like advertising platforms, data brokers, or any other information resellers.	What will you do with this data? We'll use it for our academic research, and to create summary data that all app users can see. We'll apply statistical methods to the combined responses from everyone taking part. We’ll publish the results of our research in scientific journals. The papers will be available to read online – go to the news page on our website to see details of recent studies. Based…
Happiness Project- Play Games for Science	Is it anonymous? Yes. The data collection is anonymous and furthermore we won't use your information at any point to try to identify you. We don't ask for your name or for any other personal details, and we don't need your phone number to send notifications to your phone. We will never sell your data to any third party. We may make anonymous data available for further research by other parties su…	Ambiguous limit: some anonymous passive data from your phone’s sensors and your responses to occasional questionnaires will also be sent to us.	No	No	Yes (anonymised)	Yes	Yes	No	No	What's this research for? We want to know how simple cognitive traits vary across large groups of people. We also want to find people with interesting groups of traits who might participate in further research. Above all, we want you to enjoy the games, and to find out a bit more about what psychologists do to investigate the workings of the human brain. What will I do? You will provide some basi…	What data will I be sharing? Your test scores and the basic details you give us in the app will be sent to us. Some anonymous passive data from your phone’s sensors and your responses to occasional questionnaires will also be sent to us. Is it anonymous? Yes. The data collection is anonymous and furthermore we won't use your information at any point to try to identify you. We don't ask for your n…	Is it anonymous? Yes. The data collection is anonymous and furthermore we won't use your information at any point to try to identify you. We don't ask for your name or for any other personal details, and we don't need your phone number to send notifications to your phone. We will never sell your data to any third party. We may make anonymous data available for further research by other parties su…	Not clear but: We will never sell your data to any third party. We may make anonymous data available for further research by other parties such as academic researchers at other institutions.	What will you do with this data? We'll use it for our academic research, and to create summary data that all app users can see. We'll apply statistical methods to the combined responses from everyone taking part. We’ll publish the results of our research in scientific journals. The papers will be available to read online – go to the news page on our website to see details of recent studies. Based…
Healthy Minds Program	We limit the release of information to that described in this Privacy Policy, and we require privacy protections in our business relationships.	"We do not sell customer information for monetary consideration". Unclear whether this applies to de-identified information, since they appear to treat de-identified information differently.	Yes	No	Yes	Yes	N/A	No	No	If the App is provided and used in connection with any educational program in which you are participating, we may provide your educational institution with personally identifiable information regarding your usage of the App. If the App is used in connection with a research study in which you are participating, our privacy practices with respect to that research study will be provided to you separ…	Who We Share Your Information With We limit the release of information to that described in this Privacy Policy, and we require privacy protections in our business relationships. We do not sell customer information for monetary consideration. In addition, we may share your personal information when required by law, or with third parties that perform functions on our behalf. We may share personal …	We limit the release of information to that described in this Privacy Policy, and we require privacy protections in our business relationships.	We may use your personal information to contact you about our products and services, to send you information about new offerings, and/or to improve the quality of our Website or App or our product and service offerings and to help us better serve you (whether or not through our support services). We may also use that information to deliver you or contact you about requested products/services or i…	Control Over and Access to Your Information We enable you to have control over the accuracy of your personal information. You can delete or change your personal information with us at any time by logging into your account or contacting us via a method described under “Contact Us” below. More specific rights for EU, Switzerland, Mexico
Hevy Gym Log Workout	No	Generally unclear which information is automatically shared and what requires separate consent.	N/A	No	N/A	No	N/A	No	No		These services have the purpose of hosting and running key components of this Application, therefore allowing the provision of this Application from within a unified platform. Such platforms provide a wide range of tools to the Owner – e.g. analytics, user registration, commenting, database management, e-commerce, payment processing – that imply the collection and handling of Personal Data. Some …		Google may use the Data collected to contextualize and personalize the ads of its own advertising network. Users must know that, however, should their Personal Data be processed for direct marketing purposes, they can object to that processing at any time, free of charge and without providing any justification. Where the User objects to processing for direct marketing purposes, the Personal Data …	In particular, Users have the right to do the following, to the extent permitted by law: -Withdraw their consent at any time. Users have the right to withdraw consent where they have previously given their consent to the processing of their Personal Data. Object to processing of their Data. Users have the right to object to the processing of their Data if the processing is carried out on a legal …
Huawei Health	**No		N/A	No	N/A	Yes	N/A	No	No		Huawei Health supports sharing of fitness and health data from your device to other Huawei (e.g. Vascular Health service and Huawei ECG service) and third-party (e.g. Google Fit) health and fitness apps. Such data sharing is conducted only based on your prior authorization. Huawei Health enables you to make your Huawei sports watch available for other health and fitness apps. Such third-party app…	Your fitness and health data, which includes sensitive information about you, shall be uploaded to Huawei Health cloud only after you give your explicit consent in the app. You can go to Me > Privacy management in the app at any time to erase the data from the cloud and/or cease further collection and processing. We will not process your fitness and health data for any other purposes than storing…	We shall use your device information (such as device country and language) and app usage data (such as which banners you view and which buttons you click in the app) for sales promotion and marketing purposes, including creating aggregated target groups for marketing. Knowing customers' preferences enables us to target our offers and offer products and services that better meet the needs and expe…	You have the following rights and options: 5.1 Access your data You can request information and a copy of your personal data that we have collected and stored in relation to Huawei Health by going to S[...] then clicking or touching Request Your Data. For additional access requests, please contact us. 5.2 Rectify your data [..]. 5.3 Port your data You can port your personal data that you have pro…
InsideTracker*	No	"De-identified genetic information" is undefined. Unclear what type of data sharing requires explicit consent.	Yes (but not for anonymized), unclear	Yes	Yes	Yes	N/A	The algorithm that drives the InsideTracker platform is continuously refined, drawing on cutting-edge research and technological advances. It’s smart and ever-evolving, just like your body is. But we’re more than machines. We build and grow our products using both innovative technology and the human brain power of our accomplished scientific team.	InsideTracker analyzes your DNA data using an algorithm that determines your genetic potential for certain traits. InsideTracker may use your aggregated, de-identified genetic data for research and development to improve future products. For research that we hope to publish in scientific publications, we will request separate permission through a Research Consent document to use your de-identifie…	For scientific research: We may include your anonymized blood test information and self-reported information in disclosures to third parties for the purpose of research or other applications, but no identifying information will be shared without your prior knowledge and consent. InsideTracker research is intended to advance wellness and nutrition knowledge and to create, commercialize, or underta…	We may disclose aggregated, or other non-Personal Information or information about our users without restriction. We may disclose Personal Information about you in the ways described below and/or to the third-parties mentioned below. -Affiliates. To our parents, affiliates, joint ventures, or promotion partners, for their use in a manner consistent with the purposes described in this Privacy Poli…	The security of your Personal Information is important to us. We have adopted generally accepted industry standards for our data collection, storage, and processing practices and security measures to protect against unauthorized access, alteration, disclosure, or destruction of your Personal Information, username, password, transaction information, and data stored on the Platform. No method of tr…	You may find advertising or other content on the Platform that link to the websites and services of our partners, suppliers, advertisers, sponsors, licensors, and other third parties. We do not control the content or links that appear on these websites. We are not responsible for the practices employed by websites linked to or from the Platform. We do not use your blood test results or DNA data f…	Your Rights -Request a Copy of your Personal Information. You have the right to request a copy of any Personal Information that we hold about you. If you would like a copy of your Personal Information, please contact us using the contact information below. We may request proof of your identity before sharing such information. If you discover that the information we hold about you is incorrect or …
Insomnia - Cognitive Research	We transfer information to our corporate affiliates, service providers, and other partners who process it for us, based on our instructions, and in compliance with this policy and any other appropriate confidentiality and security measures They will have access to your information as reasonably necessary to perform these tasks on our behalf and are obligated not to disclose or use it for other pu…	Ambiguous limits: "they will have access to your information as reasonably necessary to perform these tasks on our behalf and are obligated not to disclose or use it for other purposes."	Yes	No	Yes	Yes	N/A	The Cognitive Assessment for Insomnia Patients (CAB-IN) from CogniFit uses patented algorithms and artificial intelligence (AI).	No	We use the information we collect to improve and personalize the Services and to develop new ones. For example, we use the information to troubleshoot and protect against errors; perform data analysis and testing; conduct research and surveys; and develop new features and Services. A parent, educator, health professional, or researcher may grant you access to the Services and access your personal…		We implement security safeguards designed to protect your data, such as HTTPS. We regularly monitor our systems for possible vulnerabilities and attacks. However, we cannot warrant the security of any information that you send us. There is no guarantee that data may not be accessed, disclosed, altered, or destroyed by breach of any of our physical, technical, or managerial safeguards.	If you click on an external link or ad on our Services, that advertiser or website operator might figure out that you came from CogniFit, along with other information associated with the ad you clicked such as characteristics of the audience it was intended to reach. They may also collect other personal data from you, such as cookie identifiers or your IP address. We work with partners who provid…	We give you account settings and tools to access and control your personal data, as described below. If you live in certain jurisdictions, you may have legal rights with respect to your information, which your account settings and tools allow you to exercise, as outlined below. Accessing and Exporting Data By logging into your account, you can access much of your personal information, including y…
Medisafe Pill & Med Reminder	No	There doesn't appear to be an opt in or opt out option for consent.	No	No	Yes	Yes	No	JITI powers Medisafe’s medication engagement platform as the predictive machine learning engine driving personalized patient support. JITI technology increases activity, improves adherence, and extends treatment retention through personalized patient support. Machine-learning optimized interventions determine which channel, and what content, is used for patient support.	No	WITH WHOM DO WE SHARE YOUR PERSONAL INFORMATION Research Partners- we may share your Personal Information with third parties, such as research institutes, healthcare systems and healthcare providers. They may associate it with other information that they have about you, for improved healthcare, research purposes and the improvement of our Service. Third Party Health Apps – we participate in Apple…	WITH WHOM DO WE SHARE YOUR PERSONAL INFORMATION -Research partners – we may share your Personal Information with third parties, such as research institutes, healthcare systems and healthcare providers. They may associate it with other information that they have about you, for improved healthcare, research purposes and the improvement of our Service. Providers of personalized third party content –…	We have implemented administrative, technical, and physical safeguards to help prevent unauthorized access, use, or disclosure of your Personal Information. Your information is stored on secure servers and isn’t publicly available. We limit access of your information only to those employees or partners that need to know the information in order to enable the carrying out of the agreement between …	We will not sell any Personal Information nor will we use this data for advertising purposes. Please note that when you share information with third party apps, such information will be subject to their privacy policy, over which we have no control. We may analyze and/or combine all information we receive, including Health Information and information regarding your use of the Service, with inform…	Data protection laws in certain jurisdictions provide individuals with certain statutory rights with respect to their Personal Information. For example, if you reside in the UK or the EU, you may have the right to request to: (a) receive confirmation as to whether or not Personal Information concerning you is being processed, and access your stored Personal Information, together with supplementar…
MyTherapy Pill Reminder	No	The website mentions sharing de-identified data with researchers but the privacy policy claims to only share information with pharmacy partners.	N/A	No	N/A	No	N/A	No	No	From Website: We believe that MyTherapy can improve healthcare overall. We work together with reputable research partners such as Charité Berlin, who support us with scientific analyses of aggregated user data. Your data privacy is not compromised in this process and data cannot be traced back to any specific user.	Temporarily sharing progress with health care professional You can choose to share your progress with a health care professional using a one time code that can be entered in a web dashboard. The health care professional can view your progress for 15 min. The code expires automatically after use. Please only share the one time code with trusted persons. Cooperation with pharmacy partner We coopera…	From Website Your health is a private matter. Based on this principle, we will never hand over your personal data to third parties. You can use MyTherapy without registering your personal information. We conform to the strictest data privacy standards available. Regular ISO 27001 and, for medical device components, ISO 13485 audits ensure compliance with GDPR and that the latest security and qual…	You can import health data from other applications, such as step count from a fitness tracker via Apple HealthKit or Google Fit and add them to your treatment documentation, if you technically allow Apple and Google to do so. We use Apple HealthKit or Google Fit data only for this purpose. Apple HealthKit: We never use your Apple HealthKit data for advertising and similar services or for use-base…	You have the right to request from us access to and rectification or erasure of personal data or restriction of processing concerning you or to object to processing as well as the right to data portability. We do not process your personal data for automated decision-making. You are free to withdraw any consent you have given at any time. If you have any questions or wish to exercise your rights, …
NeuroPsy Research	No	Limited information on disclosure of non-anonymised data.	Yes	No	Yes	No	N/A	No	No	Research Data For each study, that a user participates in, the NeuroPsyResearch app collects research data that is relevant to the study’s research question. These data may include, but is not limited to, for example, the time of day the study was conducted, and measures such as reaction times and scores. For each user account created in the app, a randomly generated character string is created a…	Sharing of Research Data When a user decides to share the collected research data with us, the data will be transferred to a database on servers within the European Union which are provided by a third party. You can find out more about the data protection measures of the third-party provider at the following Internet address: https://www.heroku.com/policy/security#data-security After transfer of …		The fully anonymized data from these studies are made available on the Internet as open data under the CC-BY-SA license. This means that the research data can also be used for any purposes other than the studies they were originally collected for, including commercial purposes.	After completing a study, the data will possibly be stored and published in a national or international data archive. These studies will thus follow the recommendations of the German Research Foundation (DFG) and the German Society for Psychology (DGPs) for quality assurance in research.
Parkinson's Cognitive Research	We transfer information to our corporate affiliates, service providers, and other partners who process it for us, based on our instructions, and in compliance with this policy and any other appropriate confidentiality and security measures They will have access to your information as reasonably necessary to perform these tasks on our behalf and are obligated not to disclose or use it for other pu…	Ambiguous limits: "they will have access to your information as reasonably necessary to perform these tasks on our behalf and are obligated not to disclose or use it for other purposes."	Yes	No	Yes	Yes	N/A	CogniFit's Cognitive Assessment for Parkinson’s Disease Patients (CAB-PK), uses patented algorithms and artificial intelligence (AI), which makes it possible to analyze thousands of variables and notify users whether there is a risk of Parkinson's with very satisfactory psychometric results.	No	We use the information we collect to improve and personalize the Services and to develop new ones. For example, we use the information to troubleshoot and protect against errors; perform data analysis and testing; conduct research and surveys; and develop new features and Services. A parent, educator, health professional, or researcher may grant you access to the Services and access your personal…		We implement security safeguards designed to protect your data, such as HTTPS. We regularly monitor our systems for possible vulnerabilities and attacks. However, we cannot warrant the security of any information that you send us. There is no guarantee that data may not be accessed, disclosed, altered, or destroyed by breach of any of our physical, technical, or managerial safeguards.	If you click on an external link or ad on our Services, that advertiser or website operator might figure out that you came from CogniFit, along with other information associated with the ad you clicked such as characteristics of the audience it was intended to reach. They may also collect other personal data from you, such as cookie identifiers or your IP address. We work with partners who provid…	We give you account settings and tools to access and control your personal data, as described below. If you live in certain jurisdictions, you may have legal rights with respect to your information, which your account settings and tools allow you to exercise, as outlined below. Accessing and Exporting Data By logging into your account, you can access much of your personal information, including y…
Renpho Health	No	They state that they may use aggregated, deidentified data for statistical analysis, research, commercial, and other purposes. However, they also claim broadly to share "certain" information with Facebook that allows them to create Custom or Lookalike Audiences. Moreover, they use third party advertisors that use tracking technology.	Yes (but not for anonymized)	No	Yes	Yes	N/A	The cloud-based App’s intelligent data analysis and tracking abilities makes it your perfect digital personal helper. It can even convert your data stored over time into charts and reports that can easily be shared by e-mail and multiple social media channels.	No	We may use aggregated, deidentified data from the above sources for statistical analysis, research, commercial, and other purposes. Aggregate, deidentified data is not “personal data,” “personal information,” or “your” data or information under this Privacy Policy or under law. We may share aggregate, deidentified data about Services users with third parties to help us understand our user demogra…	Protection of Renpho and Others – If we believe the release of data about you is necessary to protect the rights, property, and safety of others, to respond to legal process, or to investigate or remedy potential violations of our policies, we may share your data as permitted or required by any applicable law, rule, or regulation. This includes contacting emergency responders or law enforcement, …	We maintain reasonable and appropriate measures designed to maintain data we collect in a secure manner. We have taken certain physical, electronic, and administrative steps to safeguard and secure the data we collect from visitors to the Services. Even though we follow reasonable procedures to try to protect the data in our possession, no security system is perfect and we cannot promise, and you…	We may use aggregated, deidentified data from the above sources for statistical analysis, research, commercial, and other purposes. Aggregate, deidentified data is not “personal data,” “personal information,” or “your” data or information under this Privacy Policy or under law. We may share aggregate, deidentified data about Services users with third parties to help us understand our user demogra…	You may at any time review or change the data in your account or terminate your account by: Logging into your account settings and updating your account; or Contacting us using the contact information provided below in: “Contact Us.” Upon your request to terminate your account, we will deactivate or delete your account and personal data from our active databases. However, some data may be retaine…
Smart Omix by Sharecare*	No	Long list of entities to exceptionally share data with, which includes employers.	N/A	No*	N/A	Yes	N/A	No	No	N/A From Website (for researchers: Research info page (for researchers): https://www.sharecare.com/research/smartomix	-With Your Consent. We may share your Personal Information with companies, organizations or individuals outside of Sharecare when we have your consent to do so. -As Part of an Enterprise Program. We may share your information according to the direction of your Enterprise Organization and any privacy policy and/or contractual requirements that they may ask us to comply with. Your Enterprise Organi…	We work hard to protect Sharecare and our users from unauthorized access to or unauthorized alteration, disclosure or destruction of information we hold. Sharecare is committed to using industry-leading security practices such as ISO27001 and HITRUST. In particular: We comply with HIPAA’s security rule We encrypt many of our Services using SSL. We review our information collection and storage and…	Advertising. Unless you are receiving Services as part of an Enterprise Program, we may also personalize your experience on our sites and mobile Services by showing you advertisements from Sharecare or our advertising partners that are tailored to your interests. Use our privacy webform to opt out of advertising to the extent it is applicable to you. Sharecare does not advertise, market, or promo…	Right of access, restriction of processing, erasure. You may contact us to request information about the Personal Information we have collected from you, or to request that your Personal Information be deleted. We will do our best to honor your requests, subject to any legal, ethical and contractual obligations. Your right to access or delete the Personal Information we hold about you is not abso…
Symptom & Mood Tracker*	No	Ambiguous limit: "We will share some of your personal data with third parties outside Bearable only where it is strictly necessary to provide our services to you, where required by law, where we have another legitimate interest to do so or where you specifically consent to it."	N/A	No	N/A	Yes	N/A	No	No	From Website: Start A Health Experiment Today Discover how different habits & treatments impact your health. Share your progress and find out about upcoming experiments on the Bearable Discord Server (accessible via your profile page in the app)	We will share some of your personal data with third parties outside Bearable only where it is strictly necessary to provide our services to you, where required by law, where we have another legitimate interest to do so or where you specifically consent to it. Personal data may be shared in the following circumstances: -Third Party Support Service Providers: For example: technology service provide…	1. Bearable does not and will never sell any personal data. We made this app primarily to help people like us and this would not be in line with our values. 2. Bearable does not track or share any personal data with third party companies unless you specifically choose to enable that option (e.g. with Google Fit or Apple Health). 3. To protect your privacy, any health data that you choose to track…	Bearable uses your personal data, such as your email address, to contact you with messages, emails, and newsletters. These may include push notifications, in-app messages and emails to deliver health content and occasional promotional materials that may be of interest to you. From Website: We'll never sell your data Companies in the past have resorted to this out of desperation and greed, while o…	nce you have registered, you will benefit from the following functionality: Access to platform to view any data that you choose to submit Automatic backup to our secure servers. as well as the ability to restore and recover your account and it’s associated data on another device
Symptomate - Symptom checker	No	There's an AI section but no research section, unclear how it applies.	No	No	Yes	Yes	No	With just a few clicks each day our intelligent health diary can help you to gain insights into which daily activities and health factors are positively and negatively affecting your mental and physical health; Sync health data automatically. Such as Sleep, Steps, and Heart Rate from GoogleFit; With feedback and feature requests from a research group of thousands of people with a wide variety of …	Automated Decision Making When you are using Services through the Website and the App, we collect certain information regarding health conditions, as well as other information that may be helpful for correct provision of Services, e.g. regarding sex, age, individual risk factor, region of residence, or everyday behavior; Such information regarding health is not combined with information that make…	AUTOMATED DECISION MAKING You use the Application thanks to our intelligent algorithm, which carefully analyzes your answers given in the interview, so you can learn the possible causes of your symptoms. This analysis is done automatically, based on the information you provide and, as a result, the tool can suggest your potential health condition. This process is referred to as "profiling" and it…	the recipients of your personal data may include: entities authorized by law on the basis of a proper request (courts, state authorities); entities providing accounting, IT, marketing, communication, analytical and legal services, including HubSpot, Google, Facebook, FullStory, Amplitude; subcontractors with whom we cooperate. Your information, including personal data, may also be transferred to …	The security of your data is a very important issue for us. We strive to conscientiously and perpetually protect your personal data from loss, destruction, distortion/falsification, manipulation and unauthorized access or unauthorized disclosure through appropriate technical and organizational measures adopted at our company. However, please always keep in mind that no method of transmission over…	Marketing: Additionally, we take advantage of marketing services in order to analyze your behavior for the purposes of optimizing the functioning of the Website and the App, as well as for the purposes of optimizing our advertising activities. In particular, we take advantage of technologies such as Facebook Pixel, Google Analytics, FullStory, and Amplitude. In such a case the data is collected a…	To ensure that you have adequate control over your personal data transferred outside the European Economic Area, you will have the right to obtain a copy of your personal data transferred to third countries at any time. You have the following rights under the GDPR: The right to request access to your data and to receive a copy of your data: whenever possible, you can access, update or request del…

## Sheet: Sheet2
	Research					Data Sharing			Privacy/Confidentiality				Commercial			Return of Findings
Application	Commercial, Research Project or Mass Research	Aggregate/anonymized data treated different?	Specific Consent/Opt Out?	Column1	N/A?	Legal exception?	Employers/Insurance?	N/A?2	Mentions de-identification?	Waiver of liability?	Third party websites?	N/A?3	Prohibition?	Opt-out?	N/A?4	regional?	N/A?	Contradictions
23andMe - DNA Testing	Commercial
Ada - Check your Health*	Mass research
Ancestry: Family History & DNA	Commercial
Apple Research*	Mass research
CovidWatcher	Research project
DNA ID, Inc.* Broken Link	Mass research
DnaNudge*	Commercial
Expanseeker*	Research project
FLARe Research	Mass research (unclear)																	The google play store claims the following data may be collected but not linked to your identity, then lists identifiers
Gene Doe*	Mass research
GenePlanet	Commercial
Health Tracking Studies*	N/A
Honeybee Hub	N/A
Mass Science*	Mass research
My Toolbox Genomics	Commercial
MyGeneRank	Commercial
OH Data Port	Mass research
Pattern Health	Commercial
Project Serotonin	Commercial
StuffThatWorks	Commercial
Urban Mind	Research project
Withings Health mate	Commercial
EU APPS
ActiveDay - Activity Study*	Research project (unclear)																	Unclear because they mention it's for their researchers in the app description but their privacy policy is for their parent company. I'm not sure where this particular data is going.
ADHD - Cognitive Research	Research project (unclear)																	Their app mentions participating in studies but they also mention it just being one particular study and the privacy policy is too generalized to know. It's also a bit strange because the research section is quite short for a research app.
Andaman7 Private Health Record	Mass research
Atlas Health	Commercial
Behavidence Research App	Commercial
Better- Rewards for Health*	Research project
Chemo Brain Cognitive Research*	Research project (unclear)
Depression Cognitive Research	Research project (unclear)
DNA Fit	Commercial
Dyscalculia Cognitive Research	Research project (unclear)
Dyslexia Cognitive Research	Research project (unclear)
Fibromyalgia - Research	Research project (unclear)
Google Fit	Commercial
Happiness Project- Play Games for Science	Research project
Healthy Minds Program	Commercial
Hevy Gym Log Workout	Commercial
Huawei Health	Commercial
InsideTracker*	Commercial
Insomnia - Cognitive Research	Research project (unclear)
Medisafe Pill & Med Reminder	Commercial
MyTherapy Pill Reminder	Commercial
NeuroPsy Research	Mass research
Parkinson's Cognitive Research	Research project (unclear)
Renpho Health	Commercial
Samsung Health	N/A
Smart Omix by Sharecare*	Mass research
Symptom & Mood Tracker*	Commercial
Symptomate - Symptom checker	Commercial
Mass Science*
My Toolbox Genomics
MyGeneRank
OH Data Port
Pattern Health
Project Serotonin
StuffThatWorks
Urban Mind
Withings Health mate
EU APPS	Ambiguous language surrounding data sharing?	Explicit consent to research? (Opt in)	Mention genetic data?	Data may be used in research	Safeguards	Opt out?
ActiveDay - Activity Study*
ADHD - Cognitive Research
Andaman7 Private Health Record
Atlas Health
Behavidence Research App
Better- Rewards for Health*
Chemo Brain Cognitive Research*
Depression Cognitive Research
DNA Fit
Dyscalculia Cognitive Research
Dyslexia Cognitive Research
Fibromyalgia - Research
Google Fit
Happiness Project- Play Games for Science
Healthy Minds Program
Hevy Gym Log Workout
Huawei Health
InsideTracker*
Insomnia - Cognitive Research
Medisafe Pill & Med Reminder
MyTherapy Pill Reminder
NeuroPsy Research
Parkinson's Cognitive Research
Renpho Health
Smart Omix by Sharecare*
Symptom & Mood Tracker*
Symptomate - Symptom checker
